# Supplementary material for: The epidemiology of rare types of hepatobiliary and pancreatic cancer from national cancer registry
Source: J Gastroenterol. 2022 Sep 26;57(11):890–901. doi: 10.1007/s00535-022-01920-5 (PMC9596567; doi:10.1007/s00535-022-01920-5)
Supplement: Supplementary file 1 — Supplementary file1 (XLSX 30 KB) [file 535_2022_1920_MOESM1_ESM.xlsx]

## Sheet: Table S1
WHO Classification of Tumours: Digestive System, 5th.	ICD-O-3
Total uncommon tumors of liver cell (C22.0)
Hepatoblastoma	8970/3
Angiosarcoma	9120/3
Sarcoma, NOS	8800/3, 8802/3, 8805/3, 8810/3, 8811/3, 8815/3, 8850/3, 8854/3, 8858/3, 8933/3, 8935/3, 9170/3, 9220/3
Undifferentiated carcinoma	8170/3
Hepatocellular carcinoma, scirrhous	8172/3
Epithelioid hemangioendothelioma	9133/3
Hepatocellular carcinoma, clear cell type	8174/3
Leiomyosarcoma	8890/3
Undifferentiated sarcoma	8991/3
Hepatocellular carcinoma, fibrolamellar	8171/3
Carcinosarcoma	8980/3
Carcinoma, undifferentiated, NOS	8020/3
Spindle cell (pseudosarcomatous or sarcomatoid)	8173/3
Pleomorphic	8175/3
Trabecular type (plate-like type)	8190/3
Total uncommon tumors of intrahepatic bile duct (C22.1)
Combined hepatocellular carcinoma and cholangiocarcinoma	8180/3
Intraductal papillary neoplasm with associated invasive carcinoma	8503/3
Bile duct cystadenocarcinoma	8161/3
Adenosquamous cell carcinoma	8560/3
Mucinous carcinoma	8480/3
Neuroendocrine carcinoma	8246/3, 8013/3, 8041/3
Sarcomatous carcinoma	8033/3
Squamous cell carcinoma	8070/3
Mucinous cystic neoplasm with associated invasive carcinoma	8470/3
Neuroendocrine tumour NOS	8240/3
Carcinoma, undifferentiated, NOS	8020/3
Signet ring cell carcinoma	8490/3
Sarcoma, NOS	8990/3, 9120/3
Epithelioid hemangioendothelioma	9133/3
Total uncommon tumors of gallbladder (C23.9)
Adenosquamous cell carcinoma	8560/3
Neuroendocrine carcinoma NOS	8246/3, 8013/3, 8041/3
Mucinous adenocarcinoma	8480/3
Squamous cell carcinoma NOS	8070/3
Poorly cohesive carcinoma	8490/3
Carcinoma, undifferentiated, NOS	8020/3
Carcinosarcoma	8980/3
Mixed neuroendocrine-non-neuroendocrine neoplasm (MiNEN)	8244/3
Neuroendocrine tumour NOS	8240/3
Mucinous cystic neoplasm with associated invasive carcinoma	8470/3
Sarcoma, NOS	8800/3, 8801/3, 8858/3, 8890/3
Intracystic papillary neoplasm associated invasive carcinoma	8503/3
Clear cell adenocarcinoma NOS	8310/3
Total uncommon tumors of extrahepatic bile duct (C24.0)
Adenosquamous cell carcinoma	8560/3
Mucinous adenocarcinoma	8480/3
Neuroendocrine carcinoma NOS	8246/3, 8013/3, 8041/3
Squamous cell carcinoma NOS	8070/3
Poorly cohesive carcinoma	8490/3
Intracystic papillary neoplasm associated invasive carcinoma	8503/3
Carcinoma, undifferentiated, NOS	8020/3
Mixed neuroendocrine-non-neuroendocrine neoplasm (MiNEN)	8244/3
Neuroendocrine tumour NOS	8240/3, 8249/3
Carcinosarcoma	8980/3
Sarcoma, NOS	8800/3, 8900/3, 8933/3
Clear cell adenocarcinoma NOS	8310/3
Mucinous cystic neoplasm with associated invasive carcinoma	8470/3
Adenocarcinoma, intestinal type	8144/3
Choriocarcinoma	9100/3
Total uncommon tumors of ampulla of Vater (C24.1)
Neuroendocrine tumour NOS	8240/3, 8249/3
Neuroendocrine carcinoma NOS	8246/3, 8013/3, 8041/3
Mucinous adenocarcinoma	8480/3
Poorly cohesive carcinoma	8490/3
Mixed neuroendocrine-non-neuroendocrine neoplasm (MiNEN)	8154/3, 8244/3
Adenosquamous cell carcinoma	8560/3
Carcinoma, undifferentiated, NOS	8020/3
Squamous cell carcinoma NOS	8070/3
Pancreatobiliary-type carcinoma	8163/3
Adenocarcinoma, intestinal type	8144/3
Sarcoma, NOS	8800/3, 8891/3
Carcinosarcoma	8980/3
Total uncommon tumors of pancreas (C25)
Neuroendocrine tumour NOS	8240/3, 8249/3, 8150/3, 8151/3, 8153/3, 8155/3
Intraductal papillary mucinous neoplasm with associated invasive carcinoma	8453/3
Adenosquamous carcinoma	8560/3
Neuroendocrine carcinoma NOS	8246/3, 8013/3, 8041/3
Colloid carcinoma	8480/3
Acinar cell carcinoma	8550/3
Undifferentiated carcinoma	8020/3, 8035/3
Mucinous cystic neoplasm with associated invasive carcinoma	8470/3
Mixed neuroendocrine-non-neuroendocrine neoplasm (MiNEN)	8154/3, 8244/3, 8552/3
Solid pseudopapillary neoplasm of the pancreas	8452/3
Sarcoma, NOS	8800/3, 8711/3, 8805/3, 8810/3, 8850/3, 8858/3, 8890/3, 8900/3, 8936/3, 9150/3, 9364/3
Poorly cohesive carcinoma	8490/3
Intraductal papillary neoplasm with associated invasive carcinoma	8503/3
Pancreatoblastoma	8971/3
Serous cystadenocarcinoma NOS	8441/3
Hepatoid carcinoma	8576/3
Enterochromaffin-cell carcinoid	8241/3
Medullary carcinoma NOS	8510/3

## Sheet: Table S2
	Liver cell (C22.0)
	Incidence in 2016/2017	Percentage to total uncommon subtypes C22.0	Percentage to total C22	male	female	Crude incidence /100,000 population in 2016/2017	Adjusted incidence /100,000 population in 1985 Japanese model	Adjusted incidence /100,000 population in WHO (2000-2025) model
Total of liver and intrahepatic bile duct (C22)	82163		1	55056	27098	32.394	14.677	11.214
Total uncommon subtypes of liver cell (C22.0)	422	1	0.00513613	254	168	0.166	0.158	0.171
Hepatoblastoma	116	0.274882	0.00141183	63	53	0.046	0.078	0.1
Angiosarcoma	92	0.218009	0.00111973	61	31	0.036	0.023	0.02
Sarcoma, NOS	39	0.0924171	0.000474666	25	14	0.015	0.01	0.009
Undifferentiated carcinoma	31	0.0734597	0.000377299	20	11	0.012	0.007	0.006
Hepatocellular carcinoma, scirrhous	26	0.0616114	0.000316444	20	6	0.01	0.005	0.004
Epithelioid hemangioendothelioma	26	0.0616114	0.000316444	11	15	0.01	0.01	0.009
Hepatocellular carcinoma, clear cell type	17	0.0402844	0.000206906	9	8	0.007	0.004	0.003
Leiomyosarcoma	14	0.0331754	0.000170393	5	9	0.006	0.003	0.003
Undifferentiated sarcoma	13	0.0308057	0.000158222	8	5	0.005	0.006	0.007
Hepatocellular carcinoma, fibrolamellar	12	0.028436	0.000146051	8	4	0.005	0.005	0.005
Carcinosarcoma	11	0.0260664	0.00013388	8	3	0.004	0.003	0.003
Carcinoma, undifferentiated, NOS	9	0.021327	0.000109538	6	3	0.004	0.002	0.002
Spindle cell (pseudosarcomatous or sarcomatoid)	7	0.0165877	8.51965e-05	4	3	0.003	0.001	0.001
Pleomorphic	7	0.0165877	8.51965e-05	4	3	0.003	0.001	0.001
Trabecular type (plate-like type)	2	0.00473934	2.43419e-05	2	0	0.001	<0.001	<0.001

## Sheet: Table S3
	Intrahepatic bile duct (C22.1)
	Incidence in 2016/2017	Percentage to total uncommon subtypes C22.1	Percentage to total C22	male	female	Crude incidence /100,000 population in 2016/2017	Adjusted incidence /100,000 population in 1985 Japanese model	Adjusted incidence /100,000 population in WHO (2000-2025) model
Total of liver and intrahepatic bile duct (C22)	82163		1	55056	27098	32.394	14.677	11.214
Total uncommon subtypes of intrahepatic bile duct (C22.1)	605	1	0.00736341	418	187	0.239	0.124	0.1
Combined hepatocellular carcinoma and cholangiocarcinoma	432	0.71405	0.00525784	311	121	0.17	0.091	0.073
Intraductal papillary neoplasm with associated invasive carcinoma	39	0.0644628	0.000474666	22	17	0.015	0.008	0.006
Bile duct cystadenocarcinoma	32	0.0528926	0.00038947	19	13	0.013	0.006	0.005
Adenosquamous cell carcinoma	30	0.0495868	0.000365128	20	10	0.012	0.005	0.004
Mucinous carcinoma	21	0.0347107	0.000255589	13	8	0.008	0.005	0.004
Neuroendocrine carcinoma	12	0.0198347	0.000146051	10	2	0.005	0.002	0.002
Sarcomatous carcinoma	11	0.0181818	0.00013388	8	3	0.004	0.002	0.002
Squamous cell carcinoma	10	0.0165289	0.000121709	7	3	0.004	0.003	0.002
Mucinous cystic neoplasm with associated invasive carcinoma	6	0.00991736	7.30256e-05	2	4	0.002	0.001	0.001
Neuroendocrine tumour NOS	4	0.00661157	4.86837e-05	2	2	0.002	<0.001	<0.001
Carcinoma, undifferentiated, NOS	2	0.00330579	2.43419e-05	1	1	0.001	<0.001	<0.001
Signet ring cell carcinoma	2	0.00330579	2.43419e-05	2	0	0.001	<0.001	<0.001
Sarcoma, NOS	2	0.00330579	2.43419e-05	1	1	0.001	<0.001	<0.001
Epithelioid hemangioendothelioma	2	0.00330579	2.43419e-05	0	2	0.001	<0.001	<0.001

## Sheet: Table S4
	Gallbladder (C23.9)
	Incidence in 2016/2017	Percentage to total uncommon subtypes C23.9	Percentage to total C23	male	female	Crude incidence /100,000 population in 2016/2017	Adjusted incidence /100,000 population in 1985 Japanese model	Adjusted incidence /100,000 population in WHO (2000-2025) model
Total of gallbladder (C23)	16473		1	7032	9440	6.49	*2.4	N/A
Total uncommon subtypes of gallbladder (C23.9)	645	1	0.039155	315	330	0.254	0.12	0.096
Adenosquamous cell carcinoma	168	0.260465	0.0101985	86	82	0.066	0.031	0.025
Neuroendocrine carcinoma NOS	143	0.221705	0.00868087	64	79	0.056	0.03	0.024
Mucinous adenocarcinoma	97	0.150388	0.00588842	47	50	0.038	0.018	0.014
Squamous cell carcinoma NOS	88	0.136434	0.00534207	40	48	0.035	0.016	0.013
Poorly cohesive carcinoma	36	0.055814	0.00218539	15	21	0.014	0.007	0.006
Carcinoma, undifferentiated, NOS	29	0.0449612	0.00176046	17	12	0.011	0.005	0.004
Carcinosarcoma	29	0.0449612	0.00176046	15	14	0.011	0.005	0.004
Mixed neuroendocrine-non-neuroendocrine neoplasm (MiNEN)	17	0.0263566	0.00103199	11	6	0.007	0.003	0.003
Neuroendocrine tumour NOS	12	0.0186047	0.000728465	6	6	0.005	0.003	0.003
Mucinous cystic neoplasm with associated invasive carcinoma	12	0.0186047	0.000728465	5	7	0.005	0.002	0.002
Sarcoma, NOS	6	0.00930233	0.000364232	3	3	0.002	0.002	0.001
Intracystic papillary neoplasm associated invasive carcinoma	6	0.00930233	0.000364232	6	0	0.002	<0.001	<0.001
Clear cell adenocarcinoma NOS	2	0.00310078	0.000121411	0	2	0.001	<0.001	<0.001
*NCR public data in 2017

## Sheet: Table S5
	Extrahepatic bile duct (C24.0)
	Incidence in 2016/2017	Percentage to total uncommon subtypes C24.0	Percentage to total C24	male	female	Crude incidence /100,000 population in 2016/2017	Adjusted incidence /100,000 population in 1985 Japanese model	Adjusted incidence /100,000 population in WHO (2000-2025) model
Total of other parts of biliary tract (C24)	29019		1	17105	11912	11.44	*4.2	N/A
Total uncommon subtypes of extrahepatic bile duct (C24.0)	450	1	0.0155071	290	160	0.177	0.076	0.061
Adenosquamous cell carcinoma	116	0.257778	0.00399738	78	38	0.046	0.018	0.014
Mucinous adenocarcinoma	72	0.16	0.00248113	47	25	0.028	0.013	0.01
Neuroendocrine carcinoma NOS	65	0.144444	0.00223991	43	22	0.026	0.012	0.009
Squamous cell carcinoma NOS	43	0.0955556	0.00148179	28	15	0.017	0.006	0.005
Poorly cohesive carcinoma	42	0.0933333	0.00144733	27	15	0.017	0.008	0.006
Intracystic papillary neoplasm associated invasive carcinoma	31	0.0688889	0.00106827	17	14	0.012	0.005	0.004
Carcinoma, undifferentiated, NOS	28	0.0622222	0.000964885	14	14	0.011	0.004	0.003
Mixed neuroendocrine-non-neuroendocrine neoplasm (MiNEN)	20	0.0444444	0.000689204	15	5	0.008	0.004	0.004
Neuroendocrine tumour NOS	14	0.0311111	0.000482443	9	5	0.006	0.005	0.004
Carcinosarcoma	9	0.02	0.000310142	8	1	0.004	0.002	0.001
Sarcoma, NOS	4	0.00888889	0.000137841	1	3	0.002	<0.001	<0.001
Clear cell adenocarcinoma NOS	2	0.00444444	6.89204e-05	2	0	0.001	<0.001	<0.001
Mucinous cystic neoplasm with associated invasive carcinoma	2	0.00444444	6.89204e-05	0	2	0.001	<0.001	<0.001
Adenocarcinoma, intestinal type	1	0.00222222	3.44602e-05	1	0	<0.001	<0.001	<0.001
Choriocarcinoma	1	0.00222222	3.44602e-05	0	1	<0.001	<0.001	<0.001
*NCR public data in 2017

## Sheet: Table S6
	Ampulla of Vater (C24.1)
	Incidence in 2016/2017	Percentage to total uncommon subtypes C24.1	Percentage to total C24	male	female	Crude incidence /100,000 population in 2016/2017	Adjusted incidence /100,000 population in 1985 Japanese model	Adjusted incidence /100,000 population in WHO (2000-2025) model
Total of other parts of biliary tract (C24)	29019		1	17105	11912	11.44	*4.2	N/A
Total uncommon subtypes of ampulla of Vater (C24.1)	243	1	0.00837382	145	98	0.096	0.052	0.042
Neuroendocrine tumour NOS	79	0.325103	0.00272235	49	30	0.031	0.022	0.018
Neuroendocrine carcinoma NOS	70	0.288066	0.00241221	40	30	0.028	0.013	0.01
Mucinous adenocarcinoma	34	0.139918	0.00117165	18	16	0.013	0.006	0.005
Poorly cohesive carcinoma	17	0.0699588	0.000585823	13	4	0.007	0.003	0.003
Mixed neuroendocrine-non-neuroendocrine neoplasm (MiNEN)	15	0.0617284	0.000516903	9	6	0.006	0.003	0.003
Adenosquamous cell carcinoma	9	0.037037	0.000310142	3	6	0.004	0.002	0.002
Carcinoma, undifferentiated, NOS	6	0.0246914	0.000206761	6	0	0.002	0.002	0.001
Squamous cell carcinoma NOS	5	0.0205761	0.000172301	4	1	0.002	0.001	0.001
Pancreatobiliary-type carcinoma	3	0.0123457	0.000103381	1	2	0.001	<0.001	<0.001
Adenocarcinoma, intestinal type	2	0.00823045	6.89204e-05	1	1	0.001	<0.001	<0.001
Sarcoma, NOS	2	0.00823045	6.89204e-05	1	1	0.001	<0.001	<0.001
Carcinosarcoma	1	0.00411523	3.44602e-05	0	1	<0.001	<0.001	<0.001
*NCR public data in 2017

## Sheet: Table S7
	Pancreas (C25)
	Incidence in 2016/2017	Percentage to total uncommon subtypes C25	Percentage to total C25	male	female	Crude incidence /100,000 population in 2016/2017	Adjusted incidence /100,000 population in 1985 Japanese model	Adjusted incidence /100,000 population in WHO (2000-2025) model
Total of pancreas (C25)	81598		1	42056	39540	32.17	14.143	11.319
Total uncommon subtypes of pancreas (C25)	5874	1	0.0719871	3310	2564	2.316	1.348	1.106
Neuroendocrine tumour NOS	2298	0.391216	0.0281625	1212	1086	0.906	0.624	0.52
Intraductal papillary mucinous neoplasm with associated invasive carcinoma	1483	0.252469	0.0181745	876	607	0.585	0.268	0.212
Adenosquamous carcinoma	592	0.100783	0.00725508	362	230	0.233	0.115	0.091
Neuroendocrine carcinoma NOS	483	0.0822268	0.00591926	298	185	0.19	0.119	0.098
Colloid carcinoma	354	0.0602656	0.00433834	195	159	0.14	0.067	0.053
Acinar cell carcinoma	251	0.0427307	0.00307606	177	74	0.099	0.057	0.047
Undifferentiated carcinoma	130	0.0221314	0.00159318	82	48	0.051	0.024	0.019
Mucinous cystic neoplasm with associated invasive carcinoma	107	0.0182159	0.00131131	24	83	0.042	0.028	0.024
Mixed neuroendocrine-non-neuroendocrine neoplasm (MiNEN)	57	0.00970378	0.000698547	37	20	0.022	0.012	0.01
Solid pseudopapillary neoplasm of the pancreas	41	0.00697991	0.000502463	6	35	0.016	0.019	0.019
Sarcoma, NOS	27	0.00459653	0.00033089	7	20	0.011	0.007	0.006
Poorly cohesive carcinoma	22	0.00374532	0.000269614	13	9	0.009	0.005	0.004
Intraductal papillary neoplasm with associated invasive carcinoma	16	0.00272387	0.000196083	12	4	0.006	0.004	0.003
Pancreatoblastoma	4	0.000680967	4.90208e-05	3	1	0.002	0.001	0.001
Serous cystadenocarcinoma NOS	4	0.000680967	4.90208e-05	3	1	0.002	<0.001	<0.001
Hepatoid carcinoma	3	0.000510725	3.67656e-05	3	0	0.001	<0.001	<0.001
Enterochromaffin-cell carcinoid	1	0.000170242	1.22552e-05	0	1	<0.001	<0.001	<0.001
Medullary carcinoma NOS	1	0.000170242	1.22552e-05	0	1	<0.001	<0.001	<0.001
